# Supplementary material for: Functional assessment of somatic STK11 variants identified in primary human non-small cell lung cancers
Source: Carcinogenesis. 2021 Nov 19;42(12):1428–38. doi: 10.1093/carcin/bgab104 (PMC8727739; doi:10.1093/carcin/bgab104)
Supplement: bgab104_suppl_Supplementary_Table_S1 [file bgab104_suppl_supplementary_table_s1.xlsx]

## Sheet: Supplemental Table 1
Supp Table 1
RT-PCR Primers and CRISPR-Cas9 Sequences
	Forward Primer (5’ - 3’)	Reverse Primer (5’ - 3’)
Primer pair “A”	CCAGCTGGTGGATGTGTTAT	CCCTTCCCGATGTTCTCAAA
Primer pair “B"	GGGAACCTGCTGCTCAC	AGGTCCTCGTCCTCGTC
Asymetric Repair Template (5’ - 3’)	CAGCTGCAAAGGGGACCCCTGTGAGGGGCAGGGAGGCCTCGGCCCCAGGACGGGTGTGTGCTG CTCGCC GGTACTTCTGTCAGCTG ATTGACGGCCTGGAGTACC
STK11 c.465-2A>C sgRNA FWD (5’ - 3’)	CAGCTGACAGAAGTACCTGC
STK11 c.465-2A>C sgRNA REV (5’ - 3’)	GCAGGTACTTCTGTCAGCTG
Ex4/5 GCD	GCCTGGACTTCTGTGACTT	GAACCACCATCTGCCGTAT
hSTK11 Exon 2/3	TCAACTACTGAGGAGGTTACGGC	CGCAGTACTCCATCACCATATACATT
hSTK11 Exon 6/7	GTTGTTTGAGAACATCGGGAAGG	TTCGTACTCAAGCATCCCTTTC
PSMB4	CGAGATGCCCGTTCTTACAA	CTGTATTTCATTCAAAGCCACTGAT
