# Supplementary material for: Functional assessment of somatic STK11 variants identified in primary human non-small cell lung cancers
Source: Carcinogenesis. 2021 Nov 19;42(12):1428–38. doi: 10.1093/carcin/bgab104 (PMC8727739; doi:10.1093/carcin/bgab104)
Supplement: bgab104_suppl_Supplementary_Table_S2 [file bgab104_suppl_supplementary_table_s2.xlsx]

## Sheet: Supplemental Table 2
Supp Table 2
Mutagenesis Primer Sequences
Missense Variant	Fwd Primer (5’ - 3’)	Rev Primer (5’ - 3’)
S31F	GCATCGACTtCACCGAGGT	GGTGGATGAACGTGTCCATAC
G56W	GGACCTGCTGtGGGAAGGCTC	CCCATCAGGTACTTGCCGATGAG
Y60*	GGAAGGCTCTTAgGGCAAGGTGAAG	CCCAGCAGGTCCCCCAT
K84del	AAGAAGAAGTTGCGAAGGATC	GAGGATCTTGACGGCCCT
R104G	ACTACTGAGGgGGTTACGGCA	TGAATTTCCTTCTTCACGTTGGC
Q112E	AAATGTCATCgAGCTGGTGGATG	TTGTGCCGTAACCTCCTC
F148S	GGAGAAGCGTTcCCCAGTGTGC	GGCACGCTGTCCAGCATTTC
G155R	CAGGCCCACaGGTACTTCTG	GCACACTGGGAAACGCTT
G156_S169del	CCAGGGCATTGTGCACAAGG	CCGTGGGCCTGGCACACT
G163R	GCTGATTGACcGCCTGGAGTAC	TGACAGAAGTACCCGTGG
P179R	GACATCAAGCgGGGGAACCTG	CTTGTGCACAATGCCCTGG
S193Y	CTCAAAATCTaCGACCTGGGCGT	GGTGCCACCGGTGGTGAG
D194Y	AATCTCCtACCTGGGCGTGGC	TTGAGGGTGCCACCGGTG
H202R	GAGGCACTGCgCCCGTTCGCG	GGCCACGCCCAGGTCGGA
R211Q	CACCTGCCaGACCAGCCAGG	TCGTCCGCCGCGAACGG
S216F	CCAGGGCTtCCCGGCTTTC	CTGGTCCGGCAGGTGTCGT
P221R	GCTTTCCAGCgGCCCGAGATT	CGGGGAGCCCTGGCTG
A241P	CATCTGGTCGcCTGGGGTCAC	TCCACCTTGAAGCCGGAG
G242V	CTGGTCGGCTGtGGTCACC	ATGTCCACCTTGAAGCCGGA
G251C	CATCACCACGtGTCTGTACC	TTGTAGAGGGTGACCCCA
P275L	TACGCCATCCtGGGCGACTGT	GCTCCCCTTCCCGATGTTC
P280A	CTGTGGCgCCCCGCTCTC	TCGCCCGGGATGGCGTA
R297M	GGCCAAGAtGTTCTCCATC	GGTTCGTACTCAAGCATC
R297S	GGCCAAGAGtTTCTCCATC	GGTTCGTACTCAAGCATC
W308R	GCACAGCcGGTTCCGGAAGA	TGCCGGATCTGCCGGAT
K311N	GGTTCCGGAAtAAACATCCTCCGG	AGCTGTGCTGCCGGATCT
F354L	GGACCTCTTgGACATCGAGGATGACATCATCTACAC	TCGTCCTCGTCCGCGCC
A397S	GGCACAGAGtCGGCGCAG	GTTCATACACACGGCCTTGGGG
R409W	GGCGGAGGGCtGGGCCCCCAA	CTGGATTTGGTGCTCAGCTGCGCCG
A417S	CCCGCAAGtCCTGCTCCG	CAGGGTTGGGGGCCCGG
